# Supplementary material for: Is conservative management of ductal carcinoma in situ risky?
Source: NPJ Breast Cancer. 2022 Apr 28;8:55. doi: 10.1038/s41523-022-00420-2 (PMC9050725; doi:10.1038/s41523-022-00420-2)
Supplement: Supplementary file 2 — Suppl Table 1 [file 41523_2022_420_MOESM2_ESM.xlsx]

## Sheet: ESK
surgery (lump/ mast)	case #	MRN #	Age	Race	Family Hx	Side (R/L)	Mass	single/multiple	Nipple discharge	Location	Size (cm)	calci	Time of 1st Dx	Dx	Architecture	Comedo necrosis (Y/N)	calci	Grade	ER	PR	Radiation	Hormonal	Time of recurrence	Type of Recurrence (IDC/DCIS)	Location (same/ oppo)	Last F/U	Status	BRAC
Bx mast	14-1076 14-2732	18029983	56	W	N	L					2.3	Y	2/18/2014 4/23/2014	DCIS DCIS	solid, cribriform	Y	Y	III	90	90	Y	Y				2019-09-26
Bx lump	09-760 09-1411	14208177	76	AA	N	L					0.7	Y	2/3/2009 2/25/2009	DCIS DCIS	cribriform	Y	Y	iii	100	80	Y	Y				2019-12-05
Bx lump	14-3392 14-3961	4062089	75	AA	Y	L				LI	1	Y	5/202014 6/11/2014	DCIS DCIS	cribriform	N	Y	II	100	95	Y	Y				2019-10-28
Bx mast	14-5214 14-7444	14530737	41	His	N	L				1		Y	8/4/2014 10/27/2014	DCIS invasive	solid			II	30	30	Y	Y				2019-11-26
Bx mast	14-5405 14-6371	11877594	63	W	N	L				UO	0.5	Y	8/12/2014 9/17/2014	DCIS invasive	solid, cribriform	Y	Y	II	99	99	N	Y				2019-11-16
Bx mast	14-5457 14-8014	15083686	58	W	Y	L		M		2	0.3	Y	8/13/2014 11/19/2014	DCIS DCIS	solid, cribriform, micropapillary, papillary	N	N	III	0	0	Y	Y				2019-01-04
Bx mast	14-5627 14-7313	2503563	65	AA	N	R				9	0.4	Y	8/20/2014 10/22/2014	DCIS DCIS	cribriform	N	Y	I	95	95	N	Y				2019-12-18
Bx lump	14-5924 14-7140	40056016	44	His	N	L				9		Y	9/2/2014 10/15/2014	DCIS B9	cribriform	N	Y	I	95	95	Y	Y				2019-10-01
Bx mast	14-6868 14-7947	9861287	63	W	N	L				UO	0.5	Y	10/7/2014 11/17/2014	DCIS DCIS	solid	N	N	II	99	10	N	N				2019-11-11
Bx mast	14-8099 15-1866	3722444	58	AA	N	L				10	0.4	Y	11/24/2014 3/23/2015	DCIS B9	cribriform, papillary	Y	Y	II	95	70	N	Y				2015-05-22
Bx lump	09-2826 09-3819	18125252	47	AA	N/A	L				UO	0.1	Y	4/14/2009 5/18/2009	DCIS invasive	solid, cribriform, micropapillary	N	Y	I	90	0	N/A	N/A				2010-03-22
Bx mast	09-3640 09-4464	7181852	74		N	L					1.5	Y	5/12/2009 6/10/2009	DCIS DCIS	solid, cribriform	Y	Y	III	90	90	N	Y				2014-10-10
Bx mast	09-5871 09-8078	6046338	59	AA	N	L				5		Y	7/29/2009 10/14/2009	DCIS DCIS	solid, cribriform	Y	Y	III	0	0	Y	N				2018-06-22
Bx mast	09-6116 09-8561	6761597	55	W	N	R				LI		Y	8/6/2009 10/29/2009	DCIS DCIS	micropapillary, papillary	N	Y	II	90	90	N	N				2017-12-08
Bx mast	09-7307 10-324	18167809	67	W	Y	R	Y			6	3.5	Y	9/17/2009 1/13/2010	DCIS mucinous carcinoma	cribriform	N	Y	I	100	100	N	N				2012-09-18
Bx mast	09-4894 09-7502	17941329	36	W	Y	R		M	Y	11,1		Y	6/24/2009 9/23/2009	DCIS DCIS	micropapillary	N	Y	I	0	0	N/A	N/A				2009-12-23
Bx lump	10-1231 10-2239	3976578	73	AA	N	R						Y	2/19/2010 3/24/2010	DCIS invasive	solid, cribriform, papillary	N/A	N/A	II	95	95	Y	Y				2018-05-01
Bx lump	10-6877 10-7901	12705042	68	W	N	R				12	0.8	Y	9/9/2010 10/13/2010	DCIS DCIS	solid	Y	Y	II	70	50	N	Y				2017-03-15
Bx lump	11-4119 11-5137	17899477	68	W	N	L					1.6	Y	5/25/2011 6/29/2011	DCIS B9	solid, cribriform	N	N	III	30	10	Y	Y				2012-05-15
Bx lump	11-4209 11-4744	4967642	47	AA	N	R				6	0.9	Y	5/27/2011 6/15/2011	DCIS DCIS	solid, cribriform	Y	Y	II	60	85	Y	Y				2019-08-22
Bx lump	11-8553 12-1295	4211389	66	W	N	L					0.6	Y	10/26/2011 2/15/2012	DCIS invasive	cribriform, papillary	N/A	N/A	II	100	100	N	Y				2019-12-17
Bx mast	12-7801 12-8509	13781042	70	W	N	L	Y			1	0.7	Y	10/19/2012 11/14/2012	DCIS DCIS	cribriform, papillary	N	N/A	I	99	99	Y	Y				2019-12-11
Bx lump	13-231 13-916	14718134	81	W	Y	R				12	2.1	Y	1/10/2013 2/6/2013	DCIS DCIS	solid, cribriform	Y	N/A	III	0	0	N/A	N/A				2014-12-19
Bx lump	13-423 13-1877	18230474	68	AA	N	L					0.2	Y	1/18/2013 3/13/2013	DCIS DCIS	solid	Y	Y	II	98	95	N	Y				2019-12-26
Bx lump	13-1437 13-3221	18940817	60	AA	Y	L				12		Y	2/26/2013 4/24/2013	DCIS DCIS	cribriform, micropapillary	Y	Y	II	90	80	N	Y	2015-10-07	IDC	O	2019-10-09
Bx mast	13-3127 13-4290	16315400	44	W	N	L					0.8	Y	4/25/2013 6/5/2013	DCIS DCIS	micropapillary	Y	N/A	II	0	0	Y	N				2013-09-17
Bx lump	13-3482 13-4417	14602171	47	Asia	N	R				UO	0.3	Y	5/7/2013 6/10/2013	DCIS DCIS	solid, cribriform	Y	Y	II	90	95	N	Y				2019-06-20
Bx lump	13-4433 13-5261	11138963	46	W	Y	R				LI	0.5	Y	6/11/2013 7/10/2013	DCIS DCIS	solid, micropapillary	Y	Y	III	40	0	Y	Y				2019-02-07
Bx lump	13-4644 13-5549	17810383	60	AA	Y	L		M		12	0.4	Y	6/18/2013 7/22/2013	DCIS DCIS	solid, cribriform	Y	Y	II	98	90	Y	N				2019-07-29
Bx lump	13-3746 13-5441	19497452	65	AA	Y	R				LI		Y	5/16/2013 7/17/2013	DCIS DCIS	solid	N	Y	II	99	99	N	Y				2014-08-04
Bx mast	13-5751 13-7099	3567492	62	AA	Y	L				UI	0.6	Y	7/30/2013 9/18/2013	DCIS DCIS	solid, cribriform	Y	Y	III	60	70	Y	Y				2016-03-21
Bx lump	13-6653 13-8717	10177053	42	AA	N	R				5	1.2	Y	9/3/2013 11/18/2013	DCIS DCIS	solid, cribriform	Y	Y	II	0	0	N	N				2017-07-20
Bx lump	13-7030 13-8240	12455333	74	W	N	L				UO	0.3	Y	9/17/2013 10/30/2013	DCIS DCIS	solid	Y	Y	II	0	0	N	N				2018-11-13
Bx mast	13-7314 14-462	6862775	41	AA	N	R				LI	0.4	Y	9/26/2013 1/24/2014	DCIS DCIS	solid, cribriform	Y	N	II	90	0	N	N				2019-12-20
Bx mast	13-8004 13-9386	16825507	56	W	N	R				UO	0.6	Y	10/22/2013 12/20/2013	DCIS DCIS	solid	N	Y	I	100	5	N	N				2019-09-25

## Sheet: Whole population
Supplementray Table 2.	Individual demographic and clinical parameters of DCIS cases
surgery (lump/ mast)	Age	Race	Family Hx	Side (R/L)	Mass	single/multiple	Nipple discharge	Location	Size (cm)	Imaging (calci)	Time of 1st Diagnosis	Diagnosis	Architecture	Comedo necrosis (Y/N)	calcification	Grade	ER	PR	Radiation	Hormonal	Time of recurrence	Type of Recurrence (IDC/DCIS)	Location (same/ oppo)	Last F/U	Status
Bx lump	53	AA	N	R				9	0.4	Y	2010-09-24	DCIS invasive		N	Y	II	100	85	N	N	2011-02-01	DCIS	same	2011-05-23	alive
Bx lump	73	W	N	R	Y				1.8	N	2011-07-11	DCIS DCIS		N	N	I	100	100	N	N	2015-03-20	IDC	oppo	2019-07-09	alive
Bx mast	62	W	N	L				9	0.5	Y	2012-03-30	DCIS DCIS	solid, cribriform	N	Y	II	99	90	Y	Y	2016-04-22	DCIS	oppo	2020-01-30
Bx lump	62	AA	N	L				UI	9	Y	2012-04-03	DCIS DCIS	solid, cribriform, micropapillary	N	Y	II	95	95	N	Y	2017-06-26	IDC	oppo	2020-01-16
Bx lump	55	AA	N	R				UI	0.1	Y	2010-07-29	DCIS DCIS	solid, cribriform	N	Y	II	0	0	Y	N	2018-07-19	DCIS	oppo	2019-07-23	alive
Bx mast	41	W	N	L				8	0.6	Y	2010-03-17	DCIS invasive		N	Y	III	85 95	70 98	N	Y	N			2019-03-21	alive
Bx lump	43		N	L				12	1.6	Y	2010-05-28	DCIS DCIS	solid cribriform	N	Y	III	100	40	Y	N	N			2012-05-31
Bx mast	45	W	N	L				UI	1	Y	2010-07-13	DCIS DCIS	papillary	N	Y	II	70	90	N	N	N			2012-08-20
Bx lump	55	W	N	L				U	0.2	Y	2010-04-27	DCIS DCIS	solid cribriform	N	Y	II	P	P	Y	Y	N			2019-05-20	alive
Bx mast	55	W	N	L				UO	1.4	Y	2010-03-22	DCIS DCIS	papillary, cribriform	N	Y	I	P	P	N	N	N			2015-05-20
Bx mast mast	57		N	R					2 2.3	Y	2010-04-13	DCIS DCIS DCIS	cribriform, micropapillary, apocine	N	Y	II II III	0	0	N	N	N			2018-11-22	alive
Bx lump	59	AA	N	L	Y			3	1.2	Y	2010-06-15	DCIS invasive	papillary, cribriform	N	Y	II	98	98	Y	Y	N			2019-05-06	alive
Bx mast	61		N	R	N		N	12	0.1	N	2009-12-22	DCIS DCIS		N	N	III	98	98	Y	Y	N			2019-02-25	alive
Bx Bx mast	75	W	N	L	Y			12	7.3	Y	2010-02-11	DCIS DCIS DCIS	micropapillary, cribriform	N	Y	II	0 30	0 0	N	Y	N			2019-07-05	alive
Bx mast	34	W	N	L		M			0.5	Y	12/8/2011	DCIS DCIS	solid, micropapillary	N	Y	II	90	5	N	N				2019-05-03
Bx mast	42	W	N	R		M				Y	2014-11-03	DCIS DCIS	cribriform,papillary	N	Y	II	99	80	N	N				2017-11-17
Bx mast	43		N	L					6	Y	2011-09-12	DCIS DCIS	solid, papillary, cribriform micropapillary	N	Y	II	99	90	N	N				2012-10-23
Bx lump	44	His	N	L				9		Y	2014-09-02	DCIS B9	cribriform	N	Y	I	95	95	Y	Y				2019-10-01
Bx lump	44	AA	N	L				2		Y	2012-02-24	DCIS B9	solid, cribriform	N	Y	I	95	95	Y	Y				2018-04-30
Bx Bx mast	45		N	L	Y	M		3		Y	2012-11-12	DCIS	solid, cribriform	N	Y	II	25	20						2019-11-26
Bx mast	46	W	N	R				12	1.5	Y	2012-05-14	DCIS B9	cribriform, micropapillary	N	Y	I	90	20	N	N				2019-09-10
Bx lump	47	W	N	L				6	0.8	Y	2011-03-03	DCIS benign	solid	N	Y	III	95	20	Y	N				2018-06-19	alive
Bx lump	49	W	N	R					1.7	Y	2014-01-02	DCIS DCIS	cribriform, micropapillary	N	Y	I	90	90	Y	Y				2019-12-03
Bx lump	50		N	L					2	Y	2011-09-09	DCIS DCIS	cribriform	N	Y	I	95	100	Y	N				2015-08-14	dead
Bx mast	50	W	N	L				UO	0.4	Y	2012-11-15	DCIS DCIS	cribriform, micropapillary	N	Y	II	95	98	N	N				2019-04-18
Bx lump	50	W	N	L					0.2	Y	2014-06-02	DCIS DCIS	solid	N	Y	III	0	0	Y	N				2015-05-11
Bx mast	54	W	N	R				11	0.3	Y	2010-05-28	DCIS DCIS	solid	N	Y	II	20	1	Y	Y				2016-10-12	alive
Bx mast	55	W	N	R				LI		Y	2009-08-06	DCIS DCIS	micropapillary, papillary	N	Y	II	90	90	N	N				2017-12-08
Bx mast	56	W	N	R				UO	0.6	Y	2013-10-22	DCIS DCIS	solid	N	Y	I	100	5	N	N				2019-09-25
Bx mast	56	W	N	R				10	0.2	Y	2012-10-24	DCIS DCIS	solid	N	Y	II	80	80	Y	N				2019-12-26
Bx lump exci exci	56	W	N	R		M		12,3,6	1.9	Y	2011-01-04	DCIS DCIS DCIS benign	solid	N	Y	II	100	25	Y	Y				2019-03-05	alive
Bx lump	57	W	N	L				9		Y	2011-05-09	DCIS benign	micropapillary	N	Y	II	90	0	Y	Y				2019-06-21	alive
Bx mast	58	W	N	R					0.3	Y	2012-09-11	DCIS DCIS	solid, cribriform	N	N	I	100	100	Y	Y				2019-12-24
Bx lump	59	W	N	R				12	1.5	Y	2011-11-16	DCIS DCIS	solid, cribriform	N	Y	II	95	30	Y	Y				2020-01-02
Bx lump	60	W	N	R				11	0.9	Y	2014-04-01	DCIS DCIS	solid, cribriform	N	Y	II	93	66	Y	Y				2019-11-12
Bx mast	61	W	N	L				UO	0.7	Y	2012-09-19	DCIS DCIS	solid, cribriform,papillary, micropapillary	N	Y	II	100	100	Y	Y				2020-01-17
Bx lump	61	W	N	R				UO	0.3	Y	2014-05-02	DCIS DCIS	cribriform,papillary	N	N/A	I	100	100	Y	Y				2019-09-26
Bx lump	62	AA	N	L	Y			UO		Y	2012-01-09	DCIS DCIS	solid, cribriform, papillary	N	Y	I	95	10	Y	Y				2019-11-18
Bx mast	62	W	N	L					1	Y	2012-01-04	DCIS DCIS	solid, cribriform,papillary	N	Y	II	90	90	N	N				2020-01-13
Bx mast	62	W	N	R				UM	0.2	Y	2010-09-16	DCIS DCIS	cribriform	N	Y	II	98	11	Y	Y				2019-01-15	alive
Bx mast	63	W	N	L				UO	0.5	Y	2014-10-07	DCIS DCIS	solid	N	N	II	99	10	N	N				2019-11-11
Bx lump	63	W	N	L	Y			11	0.6	Y	2011-07-26	DCIS DCIS	solid. Cribriform	N	Y	II	60	95	Y	Y				2018-10-08	alive
Bx lump	63	AA	N	R	Y	M				Y	2014-04-16	DCIS DCIS	solid, cribriform,papillary, micropapillary	N	Y	III	95	70	N	N				2018-08-28
Bx mast	63	W	N	R				3		Y	2012-09-19	DCIS invasive	solid	N	Y	II	95	30	Y	N				2019-12-26
Bx mast	63	W	N	L					0.6	N	2010-09-21	DCIS DCIS	solid, cribriform	N	N	III	100	98	Y	Y				2018-10-01	alive
Bx lump	63	W	N	L				3	0.5	Y	2012-01-20	DCIS DCIS	cribriform	N	Y	II	20	0	Y	Y				2019-04-12
Bx mast	65	AA	N	R				9	0.4	Y	2014-08-20	DCIS DCIS	cribriform	N	Y	I	95	95	N	Y				2019-12-18
Bx mast	65	W	N	L	Y			4		Y	2014-04-10	DCIS DCIS	cribriform	N	Y	II	95	95	Y	Y				2020-01-22
Bx mast	66		N	L/R		M		10	1.2	Y	2014-04-21	DCIS invasive	solid, cribriform	N	Y	II	95	95	Y	Y				2020-01-20
Bx lump	67	W	N	R				12		Y	2014-06-03	DCIS invasive	solid, cribriform	N	Y	II	100	100	Y	Y				2019-10-24
Bx lump	67	AA	N	R&L	Y	M		L4R11		Y	2011-05-04	DCIS L:invasive R:DCIS	papillary, cribriform	N	Y	I	98	98	Y	Y				2018-06-18	alive
Bx mast	67	W	N	L						Y	2011-05-20	DCIS benign	cribriform, micropapillary	N	Y	II	95	98	Y	Y				2019-07-31	alive
Bx mast	67	AA	N	L				MO	5.5	Y	2014-04-25	DCIS DCIS	solid, cribriform	N	N	I	95	95	N	N				2019-12-26
Bx lump	68	W	N	L					1.6	Y	2011-05-25	DCIS B9	solid, cribriform	N	N	III	30	10	Y	Y				2012-05-15
Bx mast	70	W	N	L	Y			1	0.7	Y	2012-10-19	DCIS DCIS	cribriform, papillary	N	N/A	I	99	99	Y	Y				2019-12-11
Bx lump	70	W	N	R				12		Y	2012-12-03	DCIS DCIS	cribriform	N	Y	I	99	81	N	Y				2017-03-03
Bx lump	71	AA	N	L				9		Y	2010-10-07	DCIS ADH	solid, cribriform	N	Y	III	90	70	Y	Y				2019-05-10	alive
Bx mast	71	W	N	L	Y			C	0.5	Y	2014-04-02	DCIS invasive	solid, cribriform	N	Y	II	99	95	Y	Y				2020-01-24
Bx lump	74	W	N	R				L	0.5	Y	2012-05-10	DCIS DCIS	cribriform	N	Y	II	100	10	Y	N				2013-06-08
Bx lump	76		N	R		M		LI	4	Y	2014-04-03	DCIS DCIS	solid	N	Y	III	0	0						2016-11-20	dead
Bx mast mast	78	W	N	L					2	Y	2011-08-03	DCIS DCIS	solid	N	Y	III	0	0	N	N				2014-01-03	dead
Bx lump	81	W	N	R					1.2	Y	2013-03-14	DCIS DCIS	solid, cribriform	N	Y	I	100	100	Y	Y				2016-11-16	dead
Bx lump	47	AA	N/A	L				UO	0.1	Y	2009-04-14	DCIS invasive	solid, cribriform, micropapillary	N	Y	I	90	0	N/A	N/A				2010-03-22
Bx mast	67	W	Y	R					3.2	Y	2012-09-18	DCIS DCIS	Cribriform,papillary	N		II	99	96	N	N	2014-09-26	DCIS	S	2019-06-19
Bx lump	60	W	Y	R						Y	2014-04-16	DCIS DCIS	cribriform	N	Y	III	95	0	Y	N	2014-12-26	DCIS	OPPO	2020-03-11	alive
Bx lump	52	W	Y	R	Y			9	0.3	Y	2011-08-30	DCIS invasive		N	Y	I	99	99	N	Y	2015-08-24	IDC	same	2019-07-16	alive
Bx mast	51	W	Y	R				LI	0.6	Y	2010-06-01	DCIS DCIS	cribriform	N	Y	II	100	90	Y	Y	N			2019-05-29	alive
Bx lump	54	W	Y	R				11	2.9	Y	2010-05-28	DCIS DCIS	solid	N	Y	II	20	1	Y	Y	N			2016-10-12	alive
Bx lump	63	W	Y	R				C		Y	2005-03-01	DCIS	cribriform,papillary	N	Y	II	90	0	Y	Y	S08-8217	IDC	same	2018-06-17	dead
Bx mast	36	W	Y	R		M	Y	11,1		Y	2009-06-24	DCIS DCIS	micropapillary	N	Y	I	0	0	N/A	N/A				2009-12-23
Bx lump	48	AA	Y	R, L	Y			5		Y	2012-08-24	DCIS DCIS	solid, cribriform	N		II	99	10	N	N				2018-12-11
Bx lump	52	W	Y	R				UO	0.7	Y	2012-12-06	DCIS DCIS	cribriform, solid	N	Y	II	100	1	Y	N				2019-06-23	alive
Bx mast	52	W	Y	R					0.2	Y	2010-10-08	DCIS invasive	solid	N	Y	III	50 95	25 20	Y	N				2018-06-27	alive
Bx lump	54	W	Y	R				UO	0.25	Y	2013-05-13	DCIS LCIS	cribriform, micropapillary	N	Y	I	95	95	Y	N				2020-01-17
Bx mast	55	W	Y	L L&R				LO/UO,LO	0.2/0.2	Y	2010-08-03	DCIS DCIS	micropapillary, cribriform	N	Y	II			N	N				2017-12-06	alive
Bx lump	58	AA	Y	R	Y			UO	0.5	Y	2011-12-30	DCIS B9	cribriform	N	Y	II	80	80	Y	Y				2020-01-06
Bx mast	58	W	Y	L		M		2	0.3	Y	2014-08-13	DCIS DCIS	solid, cribriform, micropapillary, papillary	N	N	III	0	0	Y	Y				2019-01-04
Bx mast	58	W	Y	L				7	2.1	Y	2010-10-22	DCIS DCIS	micropapillary	N	Y	II	95	99	N	N				2016-03-23	alive
Bx lump	59		Y	R						Y	2013-10-30	DCIS DCIS	cribriform	N	Y	I	90	10	N	Y				2019-10-16
Bx lump	59	W	Y	R	Y					Y	2013-02-01	DCIS DCIS	solid, cribriform	N	Y	II	100	100	N	Y				2019-08-30
Bx Bx mast	62	W	Y	L	N	M	Y	UO,LO,UI	0.2	N	2011-06-15	DCIS DCIS	micropapillary	N	N	I	0	0	N	N				2015-06-12	alive
excision Bx mast	62	W	Y	L		M		3	0.9	Y	2010-12-17	DCIS invasive benign	solid, cribriform	N	Y	II	90	10	N	Y				2016-05-04
Bx lump	64	AA	Y	L	Y			3	2.2	N	2011-08-02	DCIS solid papillary		N	N	II	0	0	N	N				2018-11-12	alive
Bx mast	64	W	Y	L				3		Y	2013-04-29	DCIS B9	solid, cribriform	N	Y	I	81	90	N	Y				2019-10-09
Bx mast	64	W	Y	L				UM	0.3	Y	2013-05-10	DCIS DCIS	cribriform	N	Y	I	90	0	N	N				2020-01-13
Bx lump	65	AA	Y	R				LI		Y	2013-05-16	DCIS DCIS	solid	N	Y	II	99	99	N	Y				2014-08-04
Bx mast	66	W	Y	L				O		Y	2014-12-17	DCIS DCIS	solid	N	Y	II	0	0	Y	Y				2019-07-19	alive
Bx lump	66	W	Y	L				12	0.3	Y	2012-08-30	DCIS DCIS	cribriform	N	Y	I	90	50	Y	N				2012-10-23
Bx mast	67	W	Y	R	Y			6	3.5	Y	2009-09-17	DCIS mucinous carcinoma	cribriform	N	Y	I	100	100	N	N				2012-09-18
Bx mast	67		Y	R		M		12	0.4	Y	2011-02-09	DCIS DCIS	cribriform, solid	N	Y	II	90	90		Y				2018-04-18	alive
Bx lump	74	W	Y	R				12	1.3	Y	2014-05-19	DCIS DCIS	papillary	N	Y	II	95	40	Y	Y				2020-01-01
Bx lump	75	AA	Y	R				UO	1.6	Y	2010-12-01	DCIS DCIS	papillary, cribroform, solid	N	Y	I	98	98	Y	Y				2019-07-22	alive
Bx lump	75	AA	Y	L				LI	1	Y	5/202014	DCIS DCIS	cribriform	N	Y	II	100	95	Y	Y				2019-10-28
Bx lump	77	W	Y	L	Y			11	1.9	Y	2011-07-26	DCIS DCIS	papillary, cribriform, solid	N	Y	II	100	50	N	Y				2019-06-24	alive
Bx lump	86		Y	L				9	1.9	Y	2011-04-15	DCIS DCIS	solid, cribriform, papillary	N	Y	I	100	100	Y	N				2015-05-20	dead
Bx lump	86	AA	Y	L	Y			9	0.5	Y	2011-01-19	DCIS benign	cribriform, micropapillary	N	Y	II	95	95	N	N				2016-01-04	dead
Bx mast	86		Y	L	N			11	2	Y	2011-08-31	DCIS DCIS	cribriform	N	Y	II	0	0	N	Y				2019-04-15	alive
Bx mast	51	AA		L	Y			8		Y	2004-11-05	DCIS DCIS	cribriform micropapillary	N	Y	II	95	95	Y	N	2011-08-29	DCIS	same	2014-10-03	alive
Bx lump	44	W		L				UO	1	Y	2013-12-31	DCIS DCIS	solid, cribriform,papillary, micropapillary	N	Y	III	0	0	Y	N				2018-10-17
Bx mast	69			R				11		Y	2010-06-23	DCIS DCIS	solid, cribriform	N	Y	III								2016-09-01
Bx mast	60	W	Y	L	N		N	UO	0.5	Y	2009-10-09	DCIS invasive	solid, cribriform	N	Y	III III	50 0	0 0	Y	Y	5/2015	IDC	oppo	2019-04-22	alive
Bx lump	70		N	L	N		N		1.5	Y	2010-02-09	DCIS DCIS	micropapillary, cribriform, micropapillary, solid	N Y	Y	II II-III	90	98	N	N	N			2019-05-13	alive
Bx mast	90	W	N	R	Y			6	2.1	N	2010-06-18	DCIS DCIS	cribriform, micropapillary	N Y	N	II	0	0	N	N	N			2011-07-28
Bx mast	50	W	Y	R		M		UO	1.5	Y	2010-04-19	DCIS DCIS		N Y	Y	III	0	0	N	N	N			2019-05-28	alive
Bx mast	41	His	N	L				1		Y	2014-08-04	DCIS invasive	solid	N/A	N/A	II	30	30	Y	Y				2019-11-26
Bx lump	66	W	N	L					0.6	Y	2011-10-26	DCIS invasive	cribriform, papillary	N/A	N/A	II	100	100	N	Y				2019-12-17
Bx mast	66	W	N	R						Y	2012-09-14	DCIS invasive	solid, cribriform	N/A	N/A	II	100	100	Y	Y				2020-01-13
Bx lump	73	AA	N	R						Y	2010-02-19	DCIS invasive	solid, cribriform, papillary	N/A	N/A	II	95	95	Y	Y				2018-05-01
Bx mast	82	AA	N	L	Y			3	2.5		2011-01-28	DCIS DCIS	cribriform, papillary, micropapillary	N/A	N/A	II	100	90	N	N				2019-08-02	alive
Bx lump	50	W	Y	L		M				Y	2012-04-20	DCIS invasive	solid, cribriform	N/A	Y	II	70	70	N	Y				2019-09-23
Bx lump	60	W	Y	L				3			2010-11-17	DCIS ADH		N/A	N/A		95	95	N	Y				2019-05-08	alive
Bx lump	50		N	L					0.8	Y	2006-11-10	DCIS DCIS	solid, cribriform	Y	Y	II	90	10	Y	Y	2012-03-05	DCIS	S	2019-12-16
Bx lump	65	W	N	L					1	Y	2011-10-12	DCIS DCIS	solid, cribriform	Y	Y	III	0	0	Y	Y	2012-04-02	DCIS	same	2018-12-03	alive
Bx lump	75	W	N	L						Y	2010-11-12	DCIS DCIS	solid	Y	Y	III	95	0	Y	Y	2012-11-09	DCIS	O	2020-01-22
Bx lump	56	W	N	R				LI	1.6	Y	2011-11-07	DCIS DCIS	solid	Y	Y	III	95	0	N	N	2013-01-24	DCIS	S	2019-12-13
Bx lump	48	W	N	R				C		Y	2013-12-12	DCIS B9	solid	Y	Y	II	100	80	Y	N	2014-05-14	DCIS	S	2019-11-26
Bx mast	83	W	N	L				10	0.7	Y	2010-05-19	DCIS DCIS	solid, cribriform	Y	Y	II	98	50	Y	N	2014-09-09	IDC	same	2019-01-23	alive
Bx mast	45	W	N	R		M		10	0.1	Y	2014-02-12	DCIS DCIS	solid, cribriform	Y	Y	I	94	49	N	Y	2015-01-20	DCIS		2019-06-28
Bx mast	84	AA	N	L				UI 12			2011-01-05	DCIS invasive		Y		III	50	0	N	Y	2015-12-18	IDC	bilateral	2019-07-19	alive
Bx mast	48		N	L	Y	M		UO	4	Y	2012-07-02	DCIS DCIS	cribriform, micropapillary	Y	Y	III	0	0	N	N	2016-07-11	IDC	same	2018-09-07
Bx mast	63	W	N	L				2	1.7	Y	2014-03-28	DCIS DCIS	cribriform	Y	Y	III	95	90	N	N	2017-11-28	DCIS	OPPO	2020-01-23
Bx lump	32	W	N	R	Y			12	1	Y	4/3/2014	DCIS DCIS	solid, cribriform	Y	Y	III	80	80	Y	Y	2018-02-23	DCIS	SAME	2020-01-14
Bx lump	57	W	N	L				12	0.7	Y	2012-04-10	DCIS DCIS	solid, cribriform	Y	Y	II	98	94	Y	Y	2018-08-23	IDC	oppo	2020-01-20
Bx lump	64	W	N	R					1.5	Y	2008-09-17	DCIS	solid, cribrifomr	Y	Y	III	0	0	N	Y	6/7/2010	LCIS	oppo	2010-12-20
Bx mast	42	W	N	R						Y	2010-02-10	DCIS benign		Y	Y	III	80	80	N/A	N/A	N			2011-09-16
Bx lump	47	AA	N	L	N		N		0.9	Y	2009-11-19	DCIS DCIS	solid	Y	Y	III III	0	1	Y	Y	N			2017-09-25	alive
Bx lump	49	W	N	L	N		N	11	1.5	Y	2009-12-17	DCIS DCIS	solid, micropapillary, cribriform	Y	Y	II I	90	20	N	Y	N			2019-05-22	alive
Bx mast	52	W	N	L				LI	0.7	Y	2010-07-13	DCIS DCIS	solid	Y	Y	III	20	2	N	N	N			2019-04-15	alive
Bx mast	55		N	L						Y	2010-03-01	DCIS DCIS		Y	Y	III	0	0	N	N	N			2016-07-11	alive
Bx lump	56	W	N	L				UO	0.5	Y	2010-05-05	DCIS DCIS	solid	Y	Y	II	15	0	Y	N	N			2019-06-17	alive
Bx lump	57	W	N	L				2	2	Y	2010-05-14	DCIS DCIS	solid	Y	Y	II	90	1	Y	Y	N			2019-07-03	alive
Bx lump	58	AA	N	L				LI	0.4	Y	2010-04-08	DCIS DCIS	solid	Y	Y	III III	90	70	Y	Y	N			2019-07-09	alive
Bx mast	70	W	N	L						Y	2010-03-16	DCIS benign		Y	Y	II	97	54	Y	Y	N			2014-01-10	alive
Bx mast	71	W	N	R	Y			UO	2.5	Y	2010-06-17	DCIS DCIS	solid, cribriform, lobular cancerization	Y	Y	II	95	50	Y	Y	N			2019-05-29	alive
Bx mast	77	W	N	R				1	1.3	Y	2010-05-18	DCIS DCIS	micropapillary, cribrifomr	Y	Y	III	99	60	N	N	N			2013-05-20	alive
Bx mast	81		N	R					2.1	Y	2010-03-16	DCIS DCIS	solid	Y	Y	III	0	0	Y	N	N			2018-06-29	dead
Bx mast	35	W	N	R	Y	M		1	0.3	Y	7/9/2012	DCIS invasive	solid, cribriform,papillary, micropapillary	Y	Y	II	90	70	N	Y				2019-11-28
Bx lump	39	W	N	R	Y			10	2	Y	2011-09-01	DCIS DCIS	solid, cribriform	Y	Y	II	90	70	N	N				2017-06-21	alive
Bx mast	40	W	N	R		M		9,3	1.2	Y	2012-03-07	DCIS invasive	solid, cribriform,papillary, micropapillary	Y	Y	II	100	75		Y				2015-06-03
Bx mast	41	AA	N	R				LI	0.4	Y	2013-09-26	DCIS DCIS	solid, cribriform	Y	N	II	90	0	N	N				2019-12-20
Bx lump	42	AA	N	R				5	1.2	Y	2013-09-03	DCIS DCIS	solid, cribriform	Y	Y	II	0	0	N	N				2017-07-20
Bx lump	42	W	N	R	Y			UO	0.5	Y	2011-09-09	DCIS DCIS	solid	Y	Y	II	60	60	Y	Y				2018-07-31
Bx mast	44	W	N	L					0.8	Y	2013-04-25	DCIS DCIS	micropapillary	Y	N/A	II	0	0	Y	N				2013-09-17
Bx mast	44	AA	N	R	Y			LO	1.1	Y	2012-05-31	DCIS DCIS	solid, cribriform	Y	Y	III	95	95	N	Y				2020-01-31
Bx mast	44	W	N	L					2	Y	2012-01-26	DCIS DCIS	solid, cribriform	Y	Y	II	100	100	N	N				2019-05-28
Bx mast	45	W	N	R		M		4	0.5	Y	2012-01-10	DCIS DCIS	cribriform	Y	Y	II	95	95	N	N				2019-12-18
Bx lump	45	W	N	L		M		3		Y	2012-11-12	DCIS DCIS	solid, cribriform,papillary, micropapillary	Y	Y	II	25	20	N	N				2019-11-26
Bx mast	45	W	N	L					0.3	Y	2013-04-22	DCIS B9	solid,papillary	Y	Y	II	100	90	N	Y				2019-05-02
Bx mast	46	W	N	R				UO		Y	2013-02-21	DCIS invasive	solid, cribriform	Y	Y	III	90	90	N	Y				2019-08-12
Bx lump	47	AA	N	R				6	0.9	Y	2011-05-27	DCIS DCIS	solid, cribriform	Y	Y	II	60	85	Y	Y				2019-08-22
Bx lump	47		N	R				UO	0.3	Y	2013-05-07	DCIS DCIS	solid, cribriform	Y	Y	II	90	95	N	Y				2019-06-20
Bx mast	47	W	N	R				UI		Y	2013-11-11	DCIS DCIS	solid, cribriform	Y	Y	II	60	95	N	N				2016-06-07
Bx mast	47		N	L				UI	1	Y	2011-08-31	DCIS DCIS	cribriform micropapillary	Y	Y	III	90	80	Y	N				2018-08-24	alive
Bx lump	48	AA	N	L		M		UI	2	Y	2011-05-05	DCIS DCIS	solid, cribriform, papillary	Y	Y	III	90	40	N	Y				2018-07-19	alive
Bx lump	48	AA	N	R					2.5	Y	2011-07-12	DCIS DCIS	cribriform, solid	Y	Y	II	90	5	Y	N				2019-01-25	alive
Bx mast	49	W	N	L				6	2	Y	2011-11-23	DCIS DCIS	solid, cribriform	Y	Y	II	80	70	N	Y				2020-01-21
Bx lump	49	W	N	R				6	3	Y	2012-06-01	DCIS DCIS	solid, cribriform,papillary	Y	Y	II	90	95	N	Y				2018-10-03
Bx lump	50	W	N	L				UI	0.7	Y	2011-11-30	DCIS DCIS	solid, cribriform	Y	Y	II	90	90	Y	Y				2019-09-24
Bx lump	50	W	N	L		M				Y	2013-02-06	DCIS invasive	micropapillary	Y	Y	III	75	75						2019-11-19
Bx lump	50	W	N	L	Y			LO	1.1	Y	2012-02-08	DCIS IDC	micropapillary	Y	Y	II	0	0	Y	N				2018-09-05
Bx lump	51	W	N	R	Y			8	1.4	Y	2011-02-09	DCIS DCIS&LCIS	solid	Y	Y	III	80	60	Y	Y				2019-07-30	alive
Bx mast mast	51	AA	N	L		M			6	Y	2011-06-20	DCIS DCIS DCIS	solid, micropapillary	Y	Y	III	93	69	N	N				2019-06-26	alive
Bx lump	51	W	N	L				12,3,6		Y	2011-05-19	DCIS invasive micropapillary		Y	Y	II	95	95	N	Y				2019-05-08	alive
Bx lump	51	W	N	R				2		Y	2011-02-17	DCIS benign	solid	Y	Y	III	97	93	Y	Y				2018-10-25	alive
Bx lump	52	AA	N	L				6	0.4	Y	2014-02-21	DCIS DCIS	solid	Y	Y	II	95	100	Y	N				2020-02-01
Bx lump	52	W	N	L				12		Y	2014-02-04	DCIS B9	solid, cribriform,papillary, micropapillary	Y	Y	II	95	60	Y	Y				2019-11-26
Bx mast	53	W	N	R			Y			Y	2010-12-20	DCIS invasive invasive		Y	Y	III	60	0	N	Y				2019-05-28	alive
Bx lump	53	W	N	R				12	1.3	Y	2012-08-27	DCIS DCIS	cribriform	Y	Y	II	99	85	Y	N				2013-06-13
Bx lump	54	W	N	L				UO		Y	2013-01-08	DCIS benign	solid	Y	Y	III	95	73						2019-07-25	alive
Bx mast	54		N	L				12		Y	2010-12-13	DCIS benign	solid	Y	Y	III	90	90	N	N				2019-05-24	alive
Bx mast	54	W	N	L/R		M		11,8		Y	2014-05-12	DCIS DCIS	solid, cribriform,papillary, micropapillary	Y	Y	III	99	99	N	N				2018-07-25
Bx lump	54	AA	N	R					0.8	Y	2010-12-02	DCIS DCIS	solid, cribriform	Y	Y	III	0	0	Y	N				2015-04-22	alive
Bx lump	54	W	N	R		M		9	0.3	Y	2012-02-08	DCIS DCIS	solid, cribriform	Y	Y	II	98	40	Y	N				2014-02-21
Bx lump	54	W	N	R				12,6	3	Y	2011-09-08	DCIS DCIS	solid, cribriform, papillary	Y	Y	II	100	100	N	Y				2018-10-18	alive
Bx mast	55	W	N	R	Y			6		Y	2012-02-20	DCIS invaisve	solid, micropapillary	Y	Y	II	95	30	N	N				2018-01-17
Bx mast	55	AA	N	L	Y	M		8		Y	2012-06-30	DCIS invasive	solid, cribriform,papillary, micropapillary	Y	Y	III	99	80	N	N				2020-01-29
Bx mast	55	W	N	R					1.4	Y	2012-05-16	DCIS DCIS	solid, cribriform	Y	Y	II	90	30	N	N				2017-08-28
Bx mast	56	W	N	L					2.3	Y	2014-02-18	DCIS DCIS	solid, cribriform	Y	Y	III	90	90	Y	Y				2019-09-26
Bx mast	56	W	N	R					0.3	Y	2013-05-14	DCIS DCIS	solid, cribriform	Y	Y	III	30	0	Y	Y				2020-01-09
Bx mast	56	W	N	L				UI	1	Y	2013-04-26	DCIS DCIS	solid	Y	Y	III	50	60	Y	N				2019-09-24
Bx lump	56	AA	N	L		M		UO	1.8	Y	2012-01-04	DCIS DCIS	solid, cribriform	Y	Y	II	90	5	Y	Y				2019-09-18
Bx lump	56	W	N	L	Y			6,9	0.4	Y	2011-10-18	DCIS DCIS	solid, cribriform	Y	Y	II	100	5	Y	Y				2018-07-19	alive
Bx mast	56	W	N	R						Y	2014-02-19	DCIS B9	cribriform	Y	Y	I	95	30	N	N				2015-05-26
Bx lump	57	AA	N	L				3		Y	2012-12-21	DCIS DCIS	solid, cribriform	Y	Y	III	98	15						2020-03-03
Bx mast	58	AA	N	L				10	0.4	Y	2014-11-24	DCIS B9	cribriform, papillary	Y	Y	II	95	70	N	Y				2015-05-22
Bx mast	59	AA	N	L				5		Y	2009-07-29	DCIS DCIS	solid, cribriform	Y	Y	III	0	0	Y	N				2018-06-22
Bx mast	59		N	L		M		1	1.5	Y	2011-07-21	DCIS DCIS		Y	Y	III	0	0	N	N				2012-05-04	alive
Bx lump	59	W	N	L				4		Y	2012-07-16	DCIS invasive	solid	Y	Y	II	5	0	Y	N				2016-03-15
Bx mast	59	W	N	L						Y	2013-03-14	DCIS invasive	solid	Y	Y	III	1	0						2013-04-17
Bx mast	59	W	N	L		M		OL	3.6	Y	2012-02-14	DCIS DCIS	solid, cribriform	Y	Y	II	99	99	N	N				2020-01-22
Bx lump	60	W	N	L	Y				0.4	Y	2013-12-17	DCIS DCIS	micropapillary	Y	Y	III	0	0	N	N				2020-01-30
Bx lump	60	W	N	L				2	0.3	Y	2012-01-17	DCIS DCIS	solid, cribriform,micropapillary	Y	Y	III	95	95	Y	Y				2019-11-11
Bx mast	60	W	N	L				3	0.5	Y	2012-08-09	DCIS DCIS	cribriform	Y	Y	II	95	95	Y	Y				2019-09-25
Bx mast	60	W	N	R		M				Y	2014-04-23	DCIS DCIS	solid	Y	Y	II	50	20	Y	Y				2019-12-20
Bx mast	60	W	N	R/L					0.8	Y	2013-10-08	DCIS DCIS	solid	Y	Y	III	70	70	N	N				2018-09-26
Bx mast	60	W	N	L				12	1.5	Y	2014-02-28	DCIS DCIS	solid	Y	Y	III	100	0	Y	N				2020-01-23
Bx lump	60	W	N	R					2.4	Y	2014-05-28	DCIS DCIS	solid, cribriform	Y	Y	III	97	5	N	Y				2020-01-14
Bx mast	61	AA	N	L	Y					Y	2014-01-10	DCIS invasive	solid	Y	Y	III	95	95	N	Y				2020-01-09
Bx mast	61	W	N	L				6	2.2	Y	2010-08-26	DCIS DCIS	solid, cribriform	Y	Y	II III	95	95	Y	N				2019-07-08	alive
Bx mast	61	W	N	L		M			0.4	Y	2014-02-26	DCIS DCIS	cribriform	Y	Y	II	90	50						2019-12-06
Bx mast	61	W	N	R	Y	M		6,9	1.2	Y	2012-05-30	DCIS DCIS	solid, cribriform	Y	Y	III	90	90	N	Y				2020-01-29
Bx lump	61	W	N	R				12	0.6	N	2010-01-06	DCIS DCIS	solid	Y	N	III	20	50	N	N				2019-07-22	alive
Bx lump	62	AA	N	L	Y		Y	12	4	N	2012-12-26	DCIS DCIS	cribriform, micropapillary	Y	N	II	95	90	Y	N				2019-07-10	alive
Bx lump	62	AA	N	R				UO	0.9	Y	2012-06-11	DCIS DCIS	solid	Y	Y	III	0	0	Y	N				2014-07-02
Bx lump	62	W	N	L					1.8	Y	2013-05-20	DCIS DCIS	solid, cribriform	Y	Y	II	100	100						2018-07-19
Bx mast	63	W	N	L				UO	0.5	Y	2014-08-12	DCIS invasive	solid, cribriform	Y	Y	II	99	99	N	Y				2019-11-16
Bx mast	63	AA	N	R				C	2	Y	2012-03-14	DCIS DCIS	cribriform	Y	Y	II	90	90	Y	Y				2019-04-17
Bx mast	63	W	N	L				C	0.7	Y	2012-10-17	DCIS DCIS	solid, cribriform	Y	Y	II	90	90	N	N				2016-06-28	dead
Bx mast	63	AA	N	L					0.7	Y	2011-12-05	DCIS DCIS	cribriform	Y	Y	III	99	60	Y	Y				2013-05-21	dead
Bx mast	63	W	N	L				UO	0.9	Y	2011-05-16	DCIS DCIS	solid	Y	Y	II	100	50	Y	N				2014-04-23	alive
Bx lump	63	W	N	L						Y	2012-10-03	DCIS DCIS	solid, cribriform	Y	Y	II	95	30	Y	Y				2015-02-26
Bx mast	63	W	N	R						Y	2011-03-30	DCIS benign	solid, cribriform, papillary	Y	Y	III	0	0	N	N				2019-04-09	alive
Bx mast	63	W	N	R				12	0.3	Y	2012-08-08	DCIS DCIS	solid	Y	Y	III	50	10	Y	Y				2020-01-28
Bx lump	63	W	N	R				LO	0.6	Y	2012-08-23	DCIS DCIS	solid, cribriform	Y	Y	III	95	95	Y	Y				2014-11-07
Bx mast	64	W	N	L	Y				0.3	Y	2011-08-31	DCIS DCIS	cribriform	Y	Y	III	80	0	N	Y				2019-05-29	alive
Bx mast	64	W	N	R					1.9	Y	2014-12-24	DCIS DCIS	cribriform	Y	N	II	90	90	Y	Y				2019-11-20
Bx lump	64	W	N	L				UO	0.25	Y	2011-05-03	DCIS DCIS	solid, cribriform	Y	Y	II	100	75	Y	N				2012-03-30	dead
Bx lump	64	W	N	R		M		U	1.5	Y	2012-05-17	DCIS DCIS	solid, cribriform, micropapillary	Y	Y	III	90	0	Y	N				2012-11-20
Bx Bx mast	65	AA	N	R		M		UO,UI	4.5	Y	2011-07-13	DCIS DCIS	solid	Y	Y	III	0 10 0	0 0 0	N	N				2018-06-18	alive
Bx lump	65	W	N	R					0.3	Y	2012-03-06	DCIS DCIS	cribriform	Y	Y	I	80	0	Y	N				2019-12-19
Bx mast	65	W	N	L					1.1	Y	2011-10-04	DCIS DCIS	solid, cribriform	Y	Y	II	95	95	Y	Y				2018-10-03	alive
Bx mast	65	W	N			M		C	2	Y	2011-12-12	DCIS DCIS	solid, micropapillary	Y	Y	II	100	50	N	Y				2019-11-20
Bx mast	66	W	N	L				UI	0.1	Y	2010-12-03	DCIS DCIS	cribriform	Y	Y	III	2	1	Y	Y				2019-04-03	alive
Bx lump	66	W	N	L	Y	M			1	Y	2012-05-17	DCIS DCIS	solid	Y	Y	II	90	5	N	Y				2018-10-18
Bx lump	66	W	N	R				3,6,9	1	Y	2011-05-20	DCIS DCIS		Y	Y	III	100	90	N	Y				2019-07-12	alive
Bx lump	66	W	N	L				12	0.6	Y	2012-10-04	DCIS DCIS	solid	Y	Y	III	100	0	Y	Y				2020-01-06
Bx mast	67	W	N	R				C	0.4	Y	2012-10-17	DCIS DCIS	cribriform	Y	Y	II	99	99	N	Y				2020-01-14
Bx lump	67		N	R				6	2.3	Y	2011-06-01	DCIS DCIS	cribriform	Y	Y	III	0	5	Y	Y				2019-06-25	alive
Bx mast	67	W	N	R	Y			12	1.1	Y	2012-09-26	DCIS invasive	cribriform	Y	Y	II	100	100	N	Y				2020-01-21
Bx lump	67	W	N	R					0.9	Y	2013-12-30	DCIS DCIS	solid, cribriform	Y	Y	II	100	90	Y	Y				2020-01-10
Bx lump	68	W	N	R				12	0.8	Y	2010-09-09	DCIS DCIS	solid	Y	Y	II	70	50	N	Y				2017-03-15
Bx lump	68	AA	N	L					0.2	Y	2013-01-18	DCIS DCIS	solid	Y	Y	II	98	95	N	Y				2019-12-26
Bx lump	68	W	N	L				LO	3	Y	2010-12-02	DCIS DCIS	cribriform, solid	Y	Y	III	100	60	Y	N				2019-07-29	alive
Bx mast	68	W	N	L					2.8	Y	2011-12-22	DCIS DCIS	solid,micropapillary	Y	Y	II	60	5	Y	Y				2019-10-03
Bx lump	68	AA	N	L				UO	0.4	Y	2014-01-20	DCIS DCIS	solid, cribriform	Y	Y	III	100	70	Y	N				2019-12-13
Bx mast	69	W	N	R		M		Superior, inferior		Y	2011-06-15	DCIS invasive	solid. Cribriform	Y	Y	III	90	0	N	N				2014-05-21	alive
Bx lump	69	W	N	R				UO	0.2	Y	2013-12-18	DCIS DCIS	solid, cribriform,papillary, micropapillary	Y	Y	III	20	0	Y	Y				2020-01-28
Bx lump	69	W	N	L				UI		Y	2012-10-30	DCIS DCIS	solid, cribriform	Y	Y	II	100	50	Y	N				2019-07-11
Bx mast	69	W	N	L		M		LO	2.1	Y	2011-12-12	DCIS DCIS	solid, cribriform, papillary	Y	Y	III	30	0	Y	N				2020-01-06
Bx mast	69	W	N	L	N	M			0.6	N	2010-10-28	DCIS DCIS	solid, cribriform, apocrine	Y	N	II	0	0	Y	N				2019-07-20	alive
Bx lump	69	W	N	L		M			1.7	Y	2012-12-06	DCIS DCIS	cribriform, micropapillary	Y	Y	II	50	0	Y	Y				2020-01-08
Bx lump	69	W	N	R				3,6,9,12	1.3	Y	2011-07-11	DCIS DCIS	solid	Y	Y	III	50	0	N	N				2019-06-25	alive
Bx lump	71	W	N	R	Y				0.4	N	2011-08-19	DCIS DCIS	solid. Cribriform	Y	N	II	95	95	Y	N				2019-03-21	alive
Bx lump	71		N	R				9	0.6	Y	2010-09-22	DCIS DCIS	solid	Y	Y	II III	15	0	Y	Y				2019-04-18	dead
Bx lump	72		N	L		M		OL		Y	2013-12-11	DCIS DCIS	solid, cribriform,papillary, micropapillary	Y	Y	II	90	95	Y	N				2019-11-14
Bx lump lump	73	W	N	L				UO	1.1	Y	2011-04-21	DCIS DCIS ADH	solid	Y	Y	III	95	80	N	Y				2019-06-04	alive
Bx mast	74		N	L					1.5	Y	2009-05-12	DCIS DCIS	solid, cribriform	Y	Y	III	90	90	N	Y				2014-10-10
Bx lump	74	W	N	L				UO	0.3	Y	2013-09-17	DCIS DCIS	solid	Y	Y	II	0	0	N	N				2018-11-13
Bx mast	74	W	N	L				UO		Y	2014-01-17	DCIS DCIS	cribriform	Y	Y	III	90	70	N	N				2018-11-28
Bx lump	74	W	N	L				LM	1.5	Y	2012-05-21	DCIS DCIS	solid, cribriform	Y	Y	III	5	0	Y	N				2016-04-08
Bx lump	74	AA	N	L				LO	2.4	Y	2012-05-29	DCIS DCIS	solid, cribriform	Y	Y	III	50	50	Y	Y				2019-10-30
Bx lump	75	W	N	R	Y			5	1	Y	2014-03-14	DCIS DCIS	cribriform	Y	Y	II	95	80	Y	N				2019-12-20
Bx lump	76	AA	N	L					0.7	Y	2/3/2009 2/25/2009	DCIS DCIS	cribriform	Y	Y	iii	100	80	Y	Y				2019-12-05
Bx mast mast	76	W	N	L			Y	LI	0.4	Y	2011-01-05	DCIS DCIS DCIS	solid	Y	Y	III	0	0	N	N				2015-11-12
Bx mast	77	W	N	R					4	Y	2013-02-01	DCIS DCIS	solid, cribriform,papillary	Y	Y	II	100	100	N	Y				2020-01-15
Bx lump	78	W	N	R					1.8	Y	2011-12-21	DCIS DCIS	cribriform	Y	Y	II	0	0	Y	N				2019-10-15
Bx mast	87	W	N	R						Y	2013-02-27	DCIS invasive	solid, cribriform,papillary, micropapillary	Y	Y	III	0	0	N	Y				2017-08-04	dead
Bx mast	44	AA	Y	R				6		Y	1999-01-21	DCIS B9	solid, cribriform	Y	Y	II	95	10	N	N	2012-04-16	IDC	same	2019-07-29
Bx mast	57	W	Y	L		M		9,12	1.6	Y	2012-06-20	DCIS DCIS	solid	Y	Y	II	50	0	N	Y	2014-03-26	IDC	oppo	2019-02-20
Bx lump	59	W	Y	R		M				Y	2014-04-16	DCIS DCIS	solid, cribriform,papillary, micropapillary	Y	Y	III	0	0	Y	N	2014-12-16	DCIS	SAME	2019-11-25
Bx lump	44	W	Y	L				OL	0.5	Y	2012-04-12	DCIS DCIS	cribriform	Y	Y	III	95	50	N	Y	2015-05-15	DCIS	same	2019-08-27
Bx mast	48	W	Y	L/R		M				Y	2013-05-17	DCIS invasive	solid, cribriform	Y	Y	II	95	90	Y	N	2015-05-18	DCIS	S	2019-10-22
Bx lump	60	AA	Y	L				12		Y	2013-02-26	DCIS DCIS	cribriform, micropapillary	Y	Y	II	90	80	N	Y	2015-10-07	IDC	O	2019-10-09
Bx mast	52		Y	R				12	0.2	Y	2010-09-20	DCIS DCIS	cribriform, micropapillary flat, solid	Y	Y	II	95	95	Y	Y	2017-12-26	DCIS	same	2018-01-08	alive
Bx mast	30		Y	R		M		UO, LO, LI, C, subareolar	6	Y	2010-05-14	DCIS DCIS DCIS	cribriform, micropapillary	Y	Y	III	10	0			N			2011-05-03
Bx mast	40	W	Y	R				10		Y	2010-04-13	DCIS UDH		Y	Y	II	95	95	Y	N	N			2019-07-12	alive
Bx mast	44	W	Y	L				5	0.5	Y	2010-06-03	DCIS DCIS	solid cribriform	Y	Y	II	80	40	N	Y	N			2019-11-19
Bx mast	45	W	Y	L			Y	UO	2.8	Y	2010-01-13	DCIS DCIS	papillary, micropapillary and cribriform	Y	Y	II	40	85	N	Y	N			2019-05-08	alive
Bx mast mast	47	AA	Y	L				LI	3.6	Y	2010-03-03	DCIS DCIS DCIS	solid	Y	Y	III II	95	100	N	N	N			2018-11-06	alive
Bx mast	47	W	Y	R	Y	M	N	LI	2.5	Y	2010-02-01	DCIS DCIS	cribriform, lobular cnacerization	Y	Y	II III	15	15	N	N	N			2019-06-19	alive
Bx mast	49	W	Y	L						Y	2010-05-14	DCIS benign		Y	Y	III	0	0	N	N	N			2019-06-17	alive
Bx mast	52		Y	L					0.3	Y	2010-03-19	DCIS invasive	micropapillary	Y	Y	II	95	0	Y	Y	N			2018-12-12	alive
Bx lump mast	57	W	Y	L	N		N		1.3	Y	2009-12-23	DCIS DCIS benign	solid	Y	Y	III	10	10	N	N	N			2010-11-16	N/A
Bx mast	58	W	Y	R	N		N	LI	7.6	Y	2010-01-25	DCIS DCIS	cribriform	Y	Y	III III	100	0	Y	Y	N			2017-03-02	alive
Bx mast	58	W	Y	L				OU	1.6	Y	2010-04-27	DCIS invasive	cribroform, cancerization of lobules	Y	Y	III	75 100	10 95	N	Y	N			2019-07-07	alive
Bx lump	59	W	Y	L	N		N	12		Y	2010-02-05	DCIS benign	cribriform	Y	Y	III	84	0	N	N	N			2019-05-20	alive
Bx mast	61	AA	Y	R				9	0.2	Y	2010-07-27	DCIS DCIS	solid	Y	Y	III	0	0	Y	N	N			2014-10-21
Bx lump	61	AA	Y	L	N		N	4	1.2	Y	2009-12-28	DCIS DCIS	solid	Y	Y	III	70	30	N	N	N			2019-05-20	alive
Bx lump	68	W	Y	R				UI	1.3	Y	2010-05-14	DCIS	solid	Y	Y	III	40	0	Y	Y	N			2019-04-11	alive
Bx mast	68	W	Y	R	N		N	2	0.15	Y	2010-02-05	DCIS benign	cribriform	Y	Y	III			Y	N	N			2019-04-22	alive
Bx lump	29		Y	R		m		M,L	4	Y	2012-12-10	DCIS DCIS	solid, cribriform	Y	Y	II	100	80	N	Y				2018-10-28	dead	one lymph node positive
Bx lump	35	W	Y	R	Y			I		Y	3/1/2013	DCIS invasive	solid, cribriform,papillary, micropapillary	Y	Y	III	98	30	Y	Y				2020-01-11
Bx mast	36	W	Y	R				UO	0.4	Y	8/2/2010	DCIS DCIS	solid, cribriform	Y	Y	II	99	70	N	N				2012-01-12
Bx lump	36	W	Y	R					3	Y	2012-09-04	DCIS DCIS	solid, cribriform,papillary	Y	N	II	70	70	N	N				2013-07-16
Bx lump	39	W	Y	L						Y	2014-03-25	DCIS DCIS	solid, cribriform	Y	Y	II	50	5	Y	Y				2019-12-18
Bx lump	40	W	Y	L		M		UO		Y	2012-06-29	DCIS invasive	solid, cribriform	Y	Y	II	90	99	N	N				2019-05-16
Bx mast	40	W	Y	L		M		UO	1.2	Y	2012-02-23	DCIS DCIS	solid	Y	Y	III	90	90	N	N				2020-01-30
Bx lump	41	W	Y	L				11	0.9	Y	2011-08-23	DCIS DCIS	solid, clear cell	Y	Y	II	98	5	Y	N				2019-01-07	alive
Bx lump	42	W	Y	L				5	1	Y	2010-12-16	DCIS DCIS	solid	Y	Y	III	79	11	N	N				2019-04-29	alive
Bx mast	42		Y	L				MI, LO	1.7	Y	2010-11-10	DCIS DCIS	solid	Y	Y	III	10	0	N	N				2013-05-16	alive
Bx lump	42	W	Y	R				12		Y	2012-11-21	DCIS invasive	solid, cribriform,micropapillary	Y	Y	II	90	90						2018-12-18
Bx mast	43	W	Y	L				C	2.8	Y	2014-03-05	DCIS DCIS	cribriform	Y	Y	II	95	90	N	N				2014-03-10
Bx Bx lump	44	AA	Y	R		M		12 central	1.2	Y	2011-10-25	DCIS DCIS DCIS	solid solid, papillary	Y	Y	III	80	90	Y	Y				2015-02-04	alive
Bx lump	44	W	Y	R				C		Y	2012-08-23	DCIS B9	cribriform	Y	Y	II	99	99	Y	Y				2019-10-29
Bx mast	44	AA	Y	R/L		M		UO	1.4	Y	2012-12-19	DCIS R:DCIS L:LCIS	solid. Cribriform	Y	Y	II	95	98	N	N				2019-07-30
Bx mast	45	W	Y	L		M		UI	6	Y	2012-11-27	DCIS DCIS	solid, papillary	Y	Y	III	99	99						2019-03-18
Bx lump	45	W	Y	L				3,6,9	0.4	Y	2011-01-31	DCIS DCIS	solid, cribriform	Y	Y	III	100	80	Y	Y				2019-07-15	alive
Bx lump	45	W	Y	R		M		12	3	Y	2011-10-06	DCIS DCIS	cribriform papillary	Y	Y	II	90	90	N	N				2014-03-21
Bx lump	46	W	Y	R				LI	0.5	Y	2013-06-11	DCIS DCIS	solid, micropapillary	Y	Y	III	40	0	Y	Y				2019-02-07
Bx mast	46	W	Y	R		M		L,M		Y	2012-07-20	DCIS invasive	solid, cribriform,papillary, micropapillary	Y	Y	III	30	2	N	Y				2020-01-04
Bx lump	47		Y	L		M		S, M, Tail	2.5	Y	2010-02-02	DCIS DCIS		Y	Y	II	86	10	N	N				2018-12-26	alive
Bx lump	47		Y	R					1.6	Y	2010-09-09	DCIS DCIS	solid, cribriform	Y	Y	II III	95	95	N	N				2018-12-21	alive
Bx lump	47	W	Y	R		M			0.5	Y	2012-02-20	DCIS DCIS	solid	Y	Y	III	95	5	Y	Y				2019-12-12
Bx mast mast	48	W	Y	L					1.3	Y	2010-11-10	DCIS DCIS DCIS	cribriform, solid	Y	Y	III	98	80	N	Y				2019-07-19	alive
Bx mast	49	W	Y	L	Y			11	2	Y	2011-07-11	DCIS DCIS	solid	Y	Y	III	80	100	N	N				2018-08-07	alive
Bx Bx mast	49	W	Y	L		M		LI 5 8	0.6 0.1	Y	2011-05-10	DCIS DCIS invasive	solid	Y	Y	III	0	0	N	N				2019-02-05	alive
Bx lump	49	AA	Y	R				UM	1.4	Y	2011-11-28	DCIS DCIS	solid	Y	Y	III	0	0	N	N				2019-10-21
Bx mast	50	W	Y	R				P		Y	2014-03-17	DCIS B9	solid, cribriform	Y	Y	II	95	0	N	N				2019-12-03
Bx lump	52	W	Y	R				LO	1.5	Y	2010-11-30	DCIS DCIS	cribriform, solid	Y	Y	III	98	2	Y	Y				2019-06-02	alive
Bx lump	52	W	Y	R				7	0.8	Y	2011-08-08	DCIS DCIS	solid. Cribriform	Y	Y	II	99	95	Y	Y				2018-05-24	alive
Bx mast	52	W	Y	R				8	0.3	Y	2014-01-27	DCIS DCIS	cribriform, micropapillary	Y	Y	II	95	80	N	N				2019-08-05
Bx lump	52	W	Y	L				12		Y	2013-01-14	DCIS DCIS	solid	Y	Y	III	86	0	Y	Y				2016-10-20
Bx lump	52	AA	Y	L					3	Y	2012-12-20	DCIS DCIS	solid, micropapillary	Y	N	II	98	40	N	N				2017-11-23	alive
Bx mast	53	W	Y	R		M		UO		Y	2013-01-16	DCIS DCIS	solid	Y	Y	III	0	0	N	N				2019-11-19
Bx lump	54	AA	Y	R	Y			UO	0.6	Y	2011-12-14	DCIS DCIS	solid, papillary	Y	Y	III	0	0	N	N				2019-12-30
Bx mast	54	W	Y	L		M			1.3	Y	2014-04-01	DCIS invasive	solid, cribriform	Y	Y	III	0	50	Y	Y				2019-11-11
Bx lump	54	W	Y	R					0.2	Y	2012-08-17	DCIS B9	solid, cribriform	Y	Y	II	90	90	Y	Y				2019-05-19
Bx mast	54	W	Y	R				9	6.9	Y	2012-07-16	DCIS DCIS	solid, cribriform	Y	Y	III	90	75	N	Y				2017-06-07
Bx mast	55	W	Y	L						Y	2014-02-28	DCIS DCIS	cribriform, micropapillary	Y	Y	III	10	0	N	N				2014-08-19
Bx mast	56	W	Y	L		M		12,3,6,9	1.2	Y	2012-04-17	DCIS DCIS	solid, cribriform	Y	Y	II	100	100	N	Y				2020-01-19
Bx lump	56	W	y	L	Y			12	0.9	Y	2011-11-18	DCIS B9	solid, cribriform,papillary	Y	Y	II	100	100	Y	Y				2013-02-28
Bx lump	56	W	Y	R				12	0.3	Y	3012-05-07	DCIS DCIS	cribriform	Y	Y	II	99	40	N	Y				2019-07-03
Bx mast	57	W	Y	R				12	0.1	Y	2011-05-27	DCIS invasive	solid	Y	Y	III	0	0	Y	Y				2019-07-30	alive
Bx mast	57	W	Y	L						Y	2013-03-26	DCIS invasive	cribriform	Y	Y	II	99	23	N	Y				2019-08-15
Bx lump	58	W	Y	R					0.8	Y	2012-10-31	DCIS DCIS	solid, cribriform	Y	Y	III	0	0	Y	N				2019-08-21
Bx lump	59	W	Y	L				3	1	Y	2011-05-04	DCIS DCIS	solid, cribriform, papillary	Y	Y	II	60	95	Y	Y				2019-07-29	alive
Bx lump	59	W	Y	R		M		3		Y	2012-02-07	DCIS DCIS	cribriform,papillary, micropapillary	Y	Y	I	90	80	Y	Y				2019-11-04
Bx lump	60	AA	Y	L		M		12	0.4	Y	2013-06-18	DCIS DCIS	solid, cribriform	Y	Y	II	98	90	Y	N				2019-07-29
Bx lump	60	AA	Y	L	Y			9	0.5	Y	2010-12-28	DCIS DCIS	solid, cribriform	Y	Y	II	90	60	Y	Y				2018-11-27	alive
Bx lump	60	W	Y	L				UO	0.6	Y	2013-02-06	DCIS DCIS	solid, cribriform,papillary, micropapillary	Y	Y	III	5	0	Y	N				2017-12-20
Bx lump	60	AA	Y	L				2	1.8	Y	2014-04-16	DCIS DCIS	solid, cribriform	Y	N	II	100	75	Y	N				2019-08-14
Bx lump	61	W	Y	R				8	1.5	Y	2014-04-03	DCIS DCIS	cribriform,micropapillary	Y	Y	II	99	80	Y	Y				2019-11-22
Bx lump	61	W	Y	R				LI		Y	2011-08-23	DCIS invasive du/lo	solid. Cribriform	Y	Y	III	90	80	Y	Y				2019-06-27	alive
Bx mast	62	AA	Y	L				UI	0.6	Y	2013-07-30	DCIS DCIS	solid, cribriform	Y	Y	III	60	70	Y	Y				2016-03-21
Bx mast	62	W	Y	R				9		Y	2014-02-14	DCIS DCIS	solid, cribriform	Y	Y	II	0	0	Y	N				2019-11-18
Bx lump	62	AA	Y	L				LI	1.5	Y	2012-03-02	DCIS DCIS	solid	Y	Y	III	95	60	Y	Y				2019-12-13
Bx lump	63	W	Y	R					1.5	Y	2012-09-19	DCIS DCIS	solid, cribriform	Y	Y	II	95	1	Y	Y				2016-04-19
Bx lump	63	W	Y	L		M		6,9	3.2	Y	2012-01-23	DCIS DCIS	solid, cribriform,papillary, micropapillary	Y	Y	II	100	100	Y	Y				2017-04-25
Bx lump	64	W	Y	L				UI	0.2	Y	2012-07-23	DCIS DCIS	solid, cribriform, micropapillary	Y	Y	II	99	70	Y	Y				2014-01-20
Bx mast	64	W	Y	L		M			0.1	Y	2014-03-05	DCIS DCIS	solid, cribriform,papillary, micropapillary	Y	Y	III	0	0	N	N				2017-02-17
Bx mast	65	W	Y	L	Y			9	2	Y	2013-03-01	DCIS DCIS	solid, cribriform	Y	Y	III	80	0	N	Y				2018-06-22
Bx lump	66	W	Y	R				2	2	Y	2012-05-02	DCIS DCIS	solid, micropapillary	Y	Y	III	0	0	Y	Y				2018-04-03
Bx mast	68	AA	Y	R				12	1.5	Y	2012-01-13	DCIS DCIS	solid, cribriform	Y	Y	II	95	5	N	N				2019-12-19
Bx mast	68		Y	L		M		UO,LO	1.7	Y	2012-03-08	DCIS DCIS	micropapillary	Y	Y	III	1	0	N	N				2020-01-21
Bx mast	68	W	Y	R L&R	Y		Y		1	Y	2011-01-03	DCIS DCIS	cribriform, solid	Y	Y	I	30	50	N	N				2014-04-01
Bx lump	69	W	Y	L		M		UO	0.7	Y	2014-06-18	DCIS DCIS	solid	Y	Y	III	95	0	Y	Y				2019-04-23
Bx mast	70	W	Y	L		M		C	0.9	Y	2013-02-07	DCIS DCIS	solid, cribriform,micropapillary	Y	Y	III	90	15	N	N				2013-09-07	dead
Bx lump	70		Y	L					1.2	Y	2011-06-21	DCIS DCIS	solid	Y	Y	III	90	20	N	N				2018-01-18	alive
Bx lump	71	W	Y	L	Y	M			4	Y	2013-01-03	DCIS DCIS	solid	Y	Y	II	80	50	Y	Y				2019-05-02
Bx mast	71	W	Y	L				9	2	Y	2012-11-16	DCIS DCIS	cribriform	Y	Y	II	10	2	N	N				2019-05-17
Bx mast	72	W	Y	R				12	0.1	Y	2012-08-31	DCIS DCIS	micropapillary	Y	Y	II	50	50	Y	Y				2016-01-06	DEAD
Bx mast	73	AA	Y	L					0.3	Y	2012-04-26	DCIS invasive	solid, cribriform,papillary, micropapillary	Y	Y	III	100	50	N	N				2017-10-03	dead
Bx lump	74	W	Y	L				9	0.4	Y	2013-03-29	DCIS DCIS	solid	Y	Y	III	70	0	Y	Y				2019-10-25
Bx lump	74	W	Y	R		M		UO	1.4	Y	2011-11-30	DCIS DCIS	solid	Y	Y	II	95	92	N	N				2019-12-27
Bx lump	75	W	Y	R					1.2	Y	2012-08-27	DCIS DCIS	solid, cribriform,papillary, micropapillary	Y	Y	II	90	5	N	Y				2017-01-17
Bx lump	76	AA	Y	L				UO	2.5	Y	2012-12-27	DCIS DCIS	solid	Y	Y	II	80	0	Y	N				2017-10-10	alive
Bx lump	79	W	Y	L				UO	0.5	Y	2012-06-13	DCIS DCIS	cribriform	Y	Y	III	0	0	Y	N				2020-01-09
Bx lump	79	W	Y	L				9	0.7	Y	2012-01-06	DCIS invasive	solid, cribriform,papillary, micropapillary	Y	Y	III	0	0	N	N				2015-01-03
Bx lump	79	W	Y	L		M		L,C		Y	2013-01-17	DCIS DCIS	solid, cribrifomr	Y	Y	III	0	0						2014-03-17
Bx lump	81	W	Y	R				12	2.1	Y	2013-01-10	DCIS DCIS	solid, cribriform	Y	N/A	III	0	0	N/A	N/A				2014-12-19
Bx lump	81	W	Y	L		M			1.7	Y	2014-04-02	DCIS invasive	N/A	Y	Y	III	95	90	Y	N				2019-12-09
Bx lump	83	W	Y	L					2	N	2012-12-14	DCIS DCIS	cribriform	Y	Y	II	0	0						2017-04-18	dead
Bx lump	39	AA		L	Y	M			0.4	Y	2002-05-13	DCIS DCIS	cribriform, solid	Y	Y	III	0	0	Y	Y	11/4/2009 4/16/2013	DCIS IDC	same	2019-05-15	alive
Bx mast	50	W		L				12	0.7	Y	2010-02-24	DCIS invasive	solid	Y	Y	III	0 90	10 30	N	N	N			2013-07-30	alive
Bx lump	53	W		R		M		UO	0.3	Y	2010-07-12	DCIS DCIS	cribriform	Y	Y	II	100	100	Y	N	N			2019-07-09	alive
Bx mast	56	W		L				LI	0.4	Y	2010-06-08	DCIS DCIS	cribriform	Y	Y	III	97	98	N	N	N			2018-12-04	alive
Bx lump	57	W		L					0.4	Y	3/9/2010	DCIS DCIS		Y	Y	III	0	0	Y	N	N			2018-01-23	alive
Bx mast	40	W		L				10	0.7	Y	2011-10-27	DCIS DCIS w/ microinvasion	solid, cribriform	Y	Y	III	70	70	N	N				2018-09-04	alive
Bx mast	42	W		L						Y	2012-10-25	DCIS DCIS	solid, cribriform,papillary, micropapillary	Y	Y	III	90	90						2020-01-29
Bx mast	48	W		L				UO	1	Y	2014-01-09	DCIS invasive	solid, cribriform,papillary, micropapillary	Y	Y	II	95	75						2019-12-10
Bx mast	50			L	Y				2	Y	2011-08-22	DCIS DCIS	solid, cribriform, papillary	Y	Y	III	2	80						2013-02-25	dead
Bx mast	51	W		L				12	0.5		2010-09-24	DCIS DCIS		Y	N/A	III	0	0						2010-11-22
Bx lump	67	W		L	Y	M		6	2.5	Y	2011-11-09	DCIS DCIS	cribriform	Y	Y	II	0	0	Y	N				2020-01-28
Bx mast	70	W		L	Y			LO, base of nipple	2.5	Y	2010-07-28	DCIS DCIS	cribriform, papillary	Y	Y	II	100	100						2010-09-02
Bx mast	71	W		R		M			2.1	Y	2012-01-05	DCIS DCIS	solid, cribriform	Y	Y	III	0	0	N	N				2019-05-26
Bx lump	77	W		L		M		UO	0.4	Y	2012-08-13	DCIS DCIS	micropapillary	Y	Y	III	0	0	Y	N				2019-03-07	alive
Bx mast	41	W	N	R	N		N	6	3.3	Y	2010-01-08	DCIS DCIS	solid, cribriform	Y	Y	III III	80	40	Y	Y	N			2013-03-22	N/A
Bx lump mast	52	W	N	L	N		N	LI	6	N	2005-02-22	DCIS DCIS invasive	solid, cribriform	Y	N	III	0	0	Y	Y	3/22/2010	IDC	same	2019-04-15	alive
