# Supplementary material for: Is conservative management of ductal carcinoma in situ risky?
Source: NPJ Breast Cancer. 2022 Apr 28;8:55. doi: 10.1038/s41523-022-00420-2 (PMC9050725; doi:10.1038/s41523-022-00420-2)
Supplement: Supplementary file 3 — Suppl Table 2 [file 41523_2022_420_MOESM3_ESM.xlsx]

## Sheet: Sheet1
Supplementrary Table 2. Summary for eligibility criteria of the COMET, LORIS and LORD DCIS active surveillance trials
Trial name	COMET	LORIS	LORD
Inclusion criteria
Age and gender	Women ≥ 40 years	Women ≥ 46 years	Women ≥ 45 years or any menopausal status
Clinical symptoms	N/A	Asymptomatic	Asymptomatic
Imaging	Uni-/bilateral, Uni-/multi focal, calcification only	Uni-/bilateral, calcification only	Unilateral, calcification only
Tumor size	N/A	Any size	Any size
Histological grade	Low and intermediate grade DCIS on biopsy	Low and intermediate grade DCIS on biopsy	Low and intermediate grade DCIS on biopsy
Hornomal status	ER + and/or PR +, HER-2 receptor negative	N/A	N/A
Exclusion criteria
History	Exclude if history of invasive breast cancer	Exclude if history of ipsilateral DCIS or invasive breast cancer	Exclude if history of DCIS or invasive breast cancer
Other cancer history	N/A	N/A	Exclude of other cancer except carcinoma in situ of the cervix or basocellular carcinoma of the skin
Mass lesion	Exclude	Exclude	Exclude
Imaging	Excluded if mammographic finding of BIRADS 4 or greater within 6 months of registration at site other than that of known DCIS, without pathologic assessment	N/A	Exclude if increased density around calcifications, architectural distortion, stellate lesion on mammography
Lesions		Exclude if multifocal	Exclude if bilateral or multiple lesions
Comedonecrosis	Irrespective of comedonecrosis	Exclude	Exclude
Nipple bloody discharge	Exclude	Exclude	Exclude
High risk	N/A	Exclude per NICE guidelines*	Exclude if BRCA 1/2 gene mutation present in family
Pregnancy	Exclude	N/A	Exclude
Treatment	Exclude if documented history of prior tamoxifen, aromatase inhibitor, or raloxifene in last 6 months	N/A	N/A
Other	at least two sites of biopsy for those cases where mammographic extent of calcification exceeds 4 cm are required.	previous surgically treated contralateral DCIS is allowed	patient who are currently pregnant or breast feeding are excluded
		Patient with prior exposure to mantle field radiotherapy are excluded
